# Supplementary material for: Periodontitis and physical activity: a scoping review
Source: Front Oral Health. 2026 Jul 15;7:1786143. doi: 10.3389/froh.2026.1786143 (PMC13416347; doi:10.3389/froh.2026.1786143)
Supplement: Supplementary file 1 [file Table1.xlsx]

## Sheet: Supplementary Table Nº1
Suppl. Table Nº1. Contribution of the selected studies to the outcomes
	Author/Year	Primary Outcome	Secondary Outcome
		To determine if the physical exercise reduce the periodontitis risk.	To determine the protective effect of physical exercise on bone loss
1	Andrade et al, 2018	✔️
2	Holtfreter et al, 2021		✔️
3	Andrade et al, 2017	✔️
4	Al-Zahrani et al, 2005		✔️
5	Sanders et al, 2009		✔️
6	Alkan et al, 2020		✔️
7	Mendoza-Núñez et al, 2014		✔️
8	Omori et al, 2018		✔️
9	Park et al, 2015		✔️
10	Merchant et al, 2003		✔️
11	Al-Zahrani et al, 2005		✔️
12	Bawadi et al, 2011		✔️
13	Bertolini et al, 2022	✔️
14	Hoppe et al, 2017		✔️
15	Merle et al, 2022		✔️
16	Wernicke et al, 2021		✔️
17	Oliveira et al, 2015	✔️
18	Hwang et al, 2022		✔️
19	Marruganti et al, 2023		✔️
20	Hayashi et al, 2022	✔️
21	Capitanio de Souza et al, 2020	✔️
22	Bortolini et al, 2019	✔️
23	Da Silva et al, 2015	✔️
