# Supplementary material for: Periodontitis and physical activity: a scoping review
Source: Front Oral Health. 2026 Jul 15;7:1786143. doi: 10.3389/froh.2026.1786143 (PMC13416347; doi:10.3389/froh.2026.1786143)
Supplement: Supplementary file 2 [file Table2.xlsx]

## Sheet: PUBMED
SUPPLEMENTARY TABLE N°2 - ABSTRACT LECTURE PUBMED
	Author/Year	DOI	Accepted/Rejected	Reason
1	Andrade et al, 2018	10.3390/nu10111702	Accepted	Outcome 1
2	Holtfreter et al, 2021	10.1177/0022034521995428	Accepted	Outcome 2
3	Andrade et al, 2017	10.1111/jcpe.12794	Accepted	Outcome 1
4	Uchida et al, 2021	10.3390/ijerph18073470	Rejected	Not related with research question
5	Shimazaki et al, 2010	10.1902/jop.2010.100017	Rejected	Not related with research question
6	Feng et al, 2022	10.1186/s12903-022-02455-0	Rejected	Not related with research question
7	Al-Zahrani et al, 2005	10.1902/jop.2005.76.8.1362	Accepted	Outcome 2
8	Sanders et al, 2009	10.1111/j.1600-051X.2009.01394.x	Accepted	Outcome 2
9	Alkan et al, 2020	10.4103/njcp.njcp_627_19	Accepted	Outcome 2
10	Joshipura et al, 2006	10.1016/j.jebdp.2006.06.002	Rejected	Duplicated
11	Marruganti et al, 2022	10.1002/JPER.21-0643	Rejected	Not related with research question
12	Mendoza-Núñez et al, 2014	10.1155/2014/603853	Accepted	Outcome 2
13	Kongstad et al, 2017	10.1902/jop.2017.160426	Rejected	Not related with research question
14	Omori et al, 2018	10.2147/TCRM.S153397	Accepted	Outcome 2
15	Park et al, 2015	10.1186/s12903-015-0094-7	Accepted	Outcome 2
16	Anderson et al, 2018	10.1002/JPER.17-0709	Rejected	Not related with research question
17	Merchant et al, 2003	10.1023/a:1025622815579	Accepted	Outcome 2
18	Al-Zahrani et al, 2005	10.1016/j.jdent.2005.01.004	Accepted	Outcome 2
19	Bawadi et al, 2011	10.1111/j.1600-0765.2010.01314.x	Accepted	Outcome 2
20	Bertolini et al, 2022	10.1016/j.archoralbio.2022.105451	Accepted	Outcome 1
21	Codella et al, 2021	10.1016/j.numecd.2021.04.022	Rejected	Can’t access the document
22	Hoppe et al, 2017	10.1111/iej.12686	Accepted	Outcome 2
23	Wernicke et al, 2018	10.1186/s12903-018-0491-9	Rejected	Not related with research question
24	Kimble et al, 2022	10.1016/S2666-7568(22)00222-7	Rejected	Not related with research question
25	Almohamad et al, 2022	10.1111/jcpe.13669	Rejected	Can’t access the document
26	Kotronia et al, 2019	10.1016/j.jamda.2019.06.010	Rejected	Not related with research question
27	Merle et al, 2022	10.3390/jcm11175161	Accepted	Outcome 2
28	Wernicke et al, 2021	10.1007/s00784-021-03908-6	Accepted	Outcome 2
29	Oliveira et al, 2015	10.1902/jop.2014.140270	Accepted	Outcome 1
30	Kimble et al, 2022	10.1016/j.jamda.2022.11.022	Rejected	Duplicated
31	Hwang et al, 2022	10.3390/ijerph19073871	Accepted	Outcome 2
32	Antonova, 2018	10.1007/s11055-008-9068-4	Rejected	Not related with research question
33	Schulze et al, 2022	10.23736/S0022-4707.22.14197-6	Rejected	Can’t access the document
34	Marruganti et al, 2023	10.1111/jcpe.13766	Accepted	Outcome 2
35	Kim et al, 2020	PMID: 32461948 PMCID: PMC7231701	Rejected	Not related with research question
36	Azuma et al, 2011	10.1016/j.archoralbio.2011.01.008	Rejected	Not related with research question
37	Mun et al, 2021	10.1097/MD.0000000000026880	Rejected	Not related with research question
38	Hayashi et al, 2022	10.3390/ijerph192013046	Accepted	Outcome 1
39	Akhter et al, 2008	10.1111/j.1532-5415.2008.02036.x	Rejected	Not related with research question
40	Capitanio de Souza et al, 2020	10.1007/s10753-019-01128-5	Accepted	Outcome 1

## Sheet: SCIELO
SUPPLEMENTARY TABLE N°2 - ABSTRACT LECTURE SciELO
	Author/Year	DOI	Accepted/Rejected	Reason
1	Bortolini et al, 2019	10.1590/1517-869220192502170693	Accepted	Outcome 1

## Sheet: LILACS
SUPPLEMENTARY TABLE N°2 - ABSTRACT LECTURE LILACS
	Author/Year	DOI	Accepted/Rejected	Reason
1	Silva et al, 2015	lil-767248	Rejected	Not related with research question
